# Supplementary material for: Syringaresinol Attenuates α-Melanocyte-Stimulating Hormone-Induced Reactive Oxygen Species Generation and Melanogenesis
Source: Antioxidants (Basel). 2024 Jul 21;13(7):876. doi: 10.3390/antiox13070876 (PMC11273534; doi:10.3390/antiox13070876)
Supplement: Supplementary file 1 [file antioxidants-13-00876-s001.zip]

Archive with 2 entries (2 files):
- Figure S1.NOX4_Western blot Original image_n4.pdf
- Figure S2.TYR, TRP-1, TRP-2_Western blot Original image__n4.pdf
